# Supplementary material for: Gender-Related Differences in Prodromal Multiple Sclerosis Characteristics: A 7-Year Observation Study
Source: J Clin Med. 2021 Aug 26;10(17):3821. doi: 10.3390/jcm10173821 (PMC8432063; doi:10.3390/jcm10173821)
Supplement: Supplementary file 1 [file jcm-10-03821-s001.zip]

Archive with 2 entries (2 files):
- figureS1-11.pdf
- Table_S1.pdf
